# Supplementary material for: Collaborative intelligence in AI: Evaluating the performance of a council of AIs on the USMLE
Source: PLOS Digit Health. 2025 Oct 9;4(10):e0000787. doi: 10.1371/journal.pdig.0000787 (PMC12510544; doi:10.1371/journal.pdig.0000787)
Supplement: S2 File — (ZIP) [file pdig.0000787.s002.zip]

Archive with 326 entries (325 files):
- S2 Data Raw data files containing unprocessed question inputs and LLM outputs including transcripts of deliberations/
- S2 Data Raw data files containing unprocessed question inputs and LLM outputs including transcripts of deliberations/STEP1_Question-1-1_Type-MC-NJ.docx
- S2 Data Raw data files containing unprocessed question inputs and LLM outputs including transcripts of deliberations/STEP1_Question-10-1_Type-MC-NJ.docx
- S2 Data Raw data files containing unprocessed question inputs and LLM outputs including transcripts of deliberations/STEP1_Question-101-1_Type-MC-NJ.docx
- S2 Data Raw data files containing unprocessed question inputs and LLM outputs including transcripts of deliberations/STEP1_Question-102-1_Type-MC-NJ.docx
- S2 Data Raw data files containing unprocessed question inputs and LLM outputs including transcripts of deliberations/STEP1_Question-103-1_Type-MC-NJ.docx
- S2 Data Raw data files containing unprocessed question inputs and LLM outputs including transcripts of deliberations/STEP1_Question-104-1_Type-MC-NJ.docx
- S2 Data Raw data files containing unprocessed question inputs and LLM outputs including transcripts of deliberations/STEP1_Question-106-1_Type-MC-NJ.docx
- S2 Data Raw data files containing unprocessed question inputs and LLM outputs including transcripts of deliberations/STEP1_Question-107-1_Type-MC-NJ.docx
- S2 Data Raw data files containing unprocessed question inputs and LLM outputs including transcripts of deliberations/STEP1_Question-108-1_Type-MC-NJ.docx
- S2 Data Raw data files containing unprocessed question inputs and LLM outputs including transcripts of deliberations/STEP1_Question-109-1_Type-MC-NJ.docx
- S2 Data Raw data files containing unprocessed question inputs and LLM outputs including transcripts of deliberations/STEP1_Question-110-1_Type-MC-NJ.docx
- S2 Data Raw data files containing unprocessed question inputs and LLM outputs including transcripts of deliberations/STEP1_Question-111-1_Type-MC-NJ.docx
- S2 Data Raw data files containing unprocessed question inputs and LLM outputs including transcripts of deliberations/STEP1_Question-112-1_Type-MC-NJ.docx
- S2 Data Raw data files containing unprocessed question inputs and LLM outputs including transcripts of deliberations/STEP1_Question-115-1_Type-MC-NJ.docx
- S2 Data Raw data files containing unprocessed question inputs and LLM outputs including transcripts of deliberations/STEP1_Question-116-1_Type-MC-NJ.docx
- S2 Data Raw data files containing unprocessed question inputs and LLM outputs including transcripts of deliberations/STEP1_Question-117-1_Type-MC-NJ.docx
- S2 Data Raw data files containing unprocessed question inputs and LLM outputs including transcripts of deliberations/STEP1_Question-118-1_Type-MC-NJ.docx
- S2 Data Raw data files containing unprocessed question inputs and LLM outputs including transcripts of deliberations/STEP1_Question-119-1_Type-MC-NJ.docx
- S2 Data Raw data files containing unprocessed question inputs and LLM outputs including transcripts of deliberations/STEP1_Question-12-1_Type-MC-NJ.docx
- S2 Data Raw data files containing unprocessed question inputs and LLM outputs including transcripts of deliberations/STEP1_Question-13-1_Type-MC-NJ.docx
- S2 Data Raw data files containing unprocessed question inputs and LLM outputs including transcripts of deliberations/STEP1_Question-14-1_Type-MC-NJ.docx
- S2 Data Raw data files containing unprocessed question inputs and LLM outputs including transcripts of deliberations/STEP1_Question-15-1_Type-MC-NJ.docx
- S2 Data Raw data files containing unprocessed question inputs and LLM outputs including transcripts of deliberations/STEP1_Question-16-1_Type-MC-NJ.docx
- S2 Data Raw data files containing unprocessed question inputs and LLM outputs including transcripts of deliberations/STEP1_Question-17-1_Type-MC-NJ.docx
- S2 Data Raw data files containing unprocessed question inputs and LLM outputs including transcripts of deliberations/STEP1_Question-19-1_Type-MC-NJ.docx
- S2 Data Raw data files containing unprocessed question inputs and LLM outputs including transcripts of deliberations/STEP1_Question-2-1_Type-MC-NJ.docx
- S2 Data Raw data files containing unprocessed question inputs and LLM outputs including transcripts of deliberations/STEP1_Question-20-1_Type-MC-NJ.docx
- S2 Data Raw data files containing unprocessed question inputs and LLM outputs including transcripts of deliberations/STEP1_Question-22-1_Type-MC-NJ.docx
- S2 Data Raw data files containing unprocessed question inputs and LLM outputs including transcripts of deliberations/STEP1_Question-23-1_Type-MC-NJ.docx
- S2 Data Raw data files containing unprocessed question inputs and LLM outputs including transcripts of deliberations/STEP1_Question-24-1_Type-MC-NJ.docx
- S2 Data Raw data files containing unprocessed question inputs and LLM outputs including transcripts of deliberations/STEP1_Question-25-1_Type-MC-NJ.docx
- S2 Data Raw data files containing unprocessed question inputs and LLM outputs including transcripts of deliberations/STEP1_Question-26-1_Type-MC-NJ.docx
- S2 Data Raw data files containing unprocessed question inputs and LLM outputs including transcripts of deliberations/STEP1_Question-27-1_Type-MC-NJ.docx
- S2 Data Raw data files containing unprocessed question inputs and LLM outputs including transcripts of deliberations/STEP1_Question-28-1_Type-MC-NJ.docx
- S2 Data Raw data files containing unprocessed question inputs and LLM outputs including transcripts of deliberations/STEP1_Question-29-1_Type-MC-NJ.docx
- S2 Data Raw data files containing unprocessed question inputs and LLM outputs including transcripts of deliberations/STEP1_Question-3-1_Type-MC-NJ.docx
- S2 Data Raw data files containing unprocessed question inputs and LLM outputs including transcripts of deliberations/STEP1_Question-31-1_Type-MC-NJ.docx
- S2 Data Raw data files containing unprocessed question inputs and LLM outputs including transcripts of deliberations/STEP1_Question-33-1_Type-MC-NJ.docx
- S2 Data Raw data files containing unprocessed question inputs and LLM outputs including transcripts of deliberations/STEP1_Question-35-1_Type-MC-NJ.docx
- S2 Data Raw data files containing unprocessed question inputs and LLM outputs including transcripts of deliberations/STEP1_Question-37-1_Type-MC-NJ.docx
- S2 Data Raw data files containing unprocessed question inputs and LLM outputs including transcripts of deliberations/STEP1_Question-38-1_Type-MC-NJ.docx
- S2 Data Raw data files containing unprocessed question inputs and LLM outputs including transcripts of deliberations/STEP1_Question-39-1_Type-MC-NJ.docx
- S2 Data Raw data files containing unprocessed question inputs and LLM outputs including transcripts of deliberations/STEP1_Question-4-1_Type-MC-NJ.docx
- S2 Data Raw data files containing unprocessed question inputs and LLM outputs including transcripts of deliberations/STEP1_Question-41-1_Type-MC-NJ.docx
- S2 Data Raw data files containing unprocessed question inputs and LLM outputs including transcripts of deliberations/STEP1_Question-43-1_Type-MC-NJ.docx
- S2 Data Raw data files containing unprocessed question inputs and LLM outputs including transcripts of deliberations/STEP1_Question-45-1_Type-MC-NJ.docx
- S2 Data Raw data files containing unprocessed question inputs and LLM outputs including transcripts of deliberations/STEP1_Question-46-1_Type-MC-NJ.docx
- S2 Data Raw data files containing unprocessed question inputs and LLM outputs including transcripts of deliberations/STEP1_Question-48-1_Type-MC-NJ.docx
- S2 Data Raw data files containing unprocessed question inputs and LLM outputs including transcripts of deliberations/STEP1_Question-49-1_Type-MC-NJ.docx
- S2 Data Raw data files containing unprocessed question inputs and LLM outputs including transcripts of deliberations/STEP1_Question-5-1_Type-MC-NJ.docx
- S2 Data Raw data files containing unprocessed question inputs and LLM outputs including transcripts of deliberations/STEP1_Question-50-1_Type-MC-NJ.docx
- S2 Data Raw data files containing unprocessed question inputs and LLM outputs including transcripts of deliberations/STEP1_Question-51-1_Type-MC-NJ.docx
- S2 Data Raw data files containing unprocessed question inputs and LLM outputs including transcripts of deliberations/STEP1_Question-52-1_Type-MC-NJ.docx
- S2 Data Raw data files containing unprocessed question inputs and LLM outputs including transcripts of deliberations/STEP1_Question-54-1_Type-MC-NJ.docx
- S2 Data Raw data files containing unprocessed question inputs and LLM outputs including transcripts of deliberations/STEP1_Question-55-1_Type-MC-NJ.docx
- S2 Data Raw data files containing unprocessed question inputs and LLM outputs including transcripts of deliberations/STEP1_Question-57-1_Type-MC-NJ.docx
- S2 Data Raw data files containing unprocessed question inputs and LLM outputs including transcripts of deliberations/STEP1_Question-58-1_Type-MC-NJ.docx
- S2 Data Raw data files containing unprocessed question inputs and LLM outputs including transcripts of deliberations/STEP1_Question-59-1_Type-MC-NJ.docx
- S2 Data Raw data files containing unprocessed question inputs and LLM outputs including transcripts of deliberations/STEP1_Question-6-1_Type-MC-NJ.docx
- S2 Data Raw data files containing unprocessed question inputs and LLM outputs including transcripts of deliberations/STEP1_Question-60-1_Type-MC-NJ.docx
- S2 Data Raw data files containing unprocessed question inputs and LLM outputs including transcripts of deliberations/STEP1_Question-61-1_Type-MC-NJ.docx
- S2 Data Raw data files containing unprocessed question inputs and LLM outputs including transcripts of deliberations/STEP1_Question-63-1_Type-MC-NJ.docx
- S2 Data Raw data files containing unprocessed question inputs and LLM outputs including transcripts of deliberations/STEP1_Question-64-1_Type-MC-NJ.docx
- S2 Data Raw data files containing unprocessed question inputs and LLM outputs including transcripts of deliberations/STEP1_Question-65-1_Type-MC-NJ.docx
- S2 Data Raw data files containing unprocessed question inputs and LLM outputs including transcripts of deliberations/STEP1_Question-66-1_Type-MC-NJ.docx
- S2 Data Raw data files containing unprocessed question inputs and LLM outputs including transcripts of deliberations/STEP1_Question-67-1_Type-MC-NJ.docx
- S2 Data Raw data files containing unprocessed question inputs and LLM outputs including transcripts of deliberations/STEP1_Question-69-1_Type-MC-NJ.docx
- S2 Data Raw data files containing unprocessed question inputs and LLM outputs including transcripts of deliberations/STEP1_Question-70-1_Type-MC-NJ.docx
- S2 Data Raw data files containing unprocessed question inputs and LLM outputs including transcripts of deliberations/STEP1_Question-71-1_Type-MC-NJ.docx
- S2 Data Raw data files containing unprocessed question inputs and LLM outputs including transcripts of deliberations/STEP1_Question-72-1_Type-MC-NJ.docx
- S2 Data Raw data files containing unprocessed question inputs and LLM outputs including transcripts of deliberations/STEP1_Question-73-1_Type-MC-NJ.docx
- S2 Data Raw data files containing unprocessed question inputs and LLM outputs including transcripts of deliberations/STEP1_Question-74-1_Type-MC-NJ.docx
- S2 Data Raw data files containing unprocessed question inputs and LLM outputs including transcripts of deliberations/STEP1_Question-75-1_Type-MC-NJ.docx
- S2 Data Raw data files containing unprocessed question inputs and LLM outputs including transcripts of deliberations/STEP1_Question-76-1_Type-MC-NJ.docx
- S2 Data Raw data files containing unprocessed question inputs and LLM outputs including transcripts of deliberations/STEP1_Question-78-1_Type-MC-NJ.docx
- S2 Data Raw data files containing unprocessed question inputs and LLM outputs including transcripts of deliberations/STEP1_Question-79-1_Type-MC-NJ.docx
- S2 Data Raw data files containing unprocessed question inputs and LLM outputs including transcripts of deliberations/STEP1_Question-8-1_Type-MC-NJ.docx
- S2 Data Raw data files containing unprocessed question inputs and LLM outputs including transcripts of deliberations/STEP1_Question-81-1_Type-MC-NJ.docx
- S2 Data Raw data files containing unprocessed question inputs and LLM outputs including transcripts of deliberations/STEP1_Question-82-1_Type-MC-NJ.docx
- S2 Data Raw data files containing unprocessed question inputs and LLM outputs including transcripts of deliberations/STEP1_Question-83-1_Type-MC-NJ.docx
- S2 Data Raw data files containing unprocessed question inputs and LLM outputs including transcripts of deliberations/STEP1_Question-84-1_Type-MC-NJ.docx
- S2 Data Raw data files containing unprocessed question inputs and LLM outputs including transcripts of deliberations/STEP1_Question-86-1_Type-MC-NJ.docx
- S2 Data Raw data files containing unprocessed question inputs and LLM outputs including transcripts of deliberations/STEP1_Question-87-1_Type-MC-NJ.docx
- S2 Data Raw data files containing unprocessed question inputs and LLM outputs including transcripts of deliberations/STEP1_Question-9-1_Type-MC-NJ.docx
- S2 Data Raw data files containing unprocessed question inputs and LLM outputs including transcripts of deliberations/STEP1_Question-90-1_Type-MC-NJ.docx
- S2 Data Raw data files containing unprocessed question inputs and LLM outputs including transcripts of deliberations/STEP1_Question-91-1_Type-MC-NJ.docx
- S2 Data Raw data files containing unprocessed question inputs and LLM outputs including transcripts of deliberations/STEP1_Question-92-1_Type-MC-NJ.docx
- S2 Data Raw data files containing unprocessed question inputs and LLM outputs including transcripts of deliberations/STEP1_Question-93-1_Type-MC-NJ.docx
- S2 Data Raw data files containing unprocessed question inputs and LLM outputs including transcripts of deliberations/STEP1_Question-94-1_Type-MC-NJ.docx
- S2 Data Raw data files containing unprocessed question inputs and LLM outputs including transcripts of deliberations/STEP1_Question-95-1_Type-MC-NJ.docx
- S2 Data Raw data files containing unprocessed question inputs and LLM outputs including transcripts of deliberations/STEP1_Question-96-1_Type-MC-NJ.docx
- S2 Data Raw data files containing unprocessed question inputs and LLM outputs including transcripts of deliberations/STEP1_Question-97-1_Type-MC-NJ.docx
- S2 Data Raw data files containing unprocessed question inputs and LLM outputs including transcripts of deliberations/STEP1_Question-98-1_Type-MC-NJ.docx
- S2 Data Raw data files containing unprocessed question inputs and LLM outputs including transcripts of deliberations/STEP1_Question-99-1_Type-MC-NJ.docx
- S2 Data Raw data files containing unprocessed question inputs and LLM outputs including transcripts of deliberations/STEP2_Question-1-1_Type-MC-NJ.docx
- S2 Data Raw data files containing unprocessed question inputs and LLM outputs including transcripts of deliberations/STEP2_Question-10-1_Type-MC-NJ.docx
- S2 Data Raw data files containing unprocessed question inputs and LLM outputs including transcripts of deliberations/STEP2_Question-100-1_Type-MC-NJ.docx
- S2 Data Raw data files containing unprocessed question inputs and LLM outputs including transcripts of deliberations/STEP2_Question-101-1_Type-MC-NJ.docx
- S2 Data Raw data files containing unprocessed question inputs and LLM outputs including transcripts of deliberations/STEP2_Question-102-1_Type-MC-NJ.docx
- S2 Data Raw data files containing unprocessed question inputs and LLM outputs including transcripts of deliberations/STEP2_Question-103-1_Type-MC-NJ.docx
- S2 Data Raw data files containing unprocessed question inputs and LLM outputs including transcripts of deliberations/STEP2_Question-104-1_Type-MC-NJ.docx
- S2 Data Raw data files containing unprocessed question inputs and LLM outputs including transcripts of deliberations/STEP2_Question-105-1_Type-MC-NJ.docx
- S2 Data Raw data files containing unprocessed question inputs and LLM outputs including transcripts of deliberations/STEP2_Question-106-1_Type-MC-NJ.docx
- S2 Data Raw data files containing unprocessed question inputs and LLM outputs including transcripts of deliberations/STEP2_Question-108-1_Type-MC-NJ.docx
- S2 Data Raw data files containing unprocessed question inputs and LLM outputs including transcripts of deliberations/STEP2_Question-109-1_Type-MC-NJ.docx
- S2 Data Raw data files containing unprocessed question inputs and LLM outputs including transcripts of deliberations/STEP2_Question-11-1_Type-MC-NJ.docx
- S2 Data Raw data files containing unprocessed question inputs and LLM outputs including transcripts of deliberations/STEP2_Question-110-1_Type-MC-NJ.docx
- S2 Data Raw data files containing unprocessed question inputs and LLM outputs including transcripts of deliberations/STEP2_Question-111-1_Type-MC-NJ.docx
- S2 Data Raw data files containing unprocessed question inputs and LLM outputs including transcripts of deliberations/STEP2_Question-112-1_Type-MC-NJ.docx
- S2 Data Raw data files containing unprocessed question inputs and LLM outputs including transcripts of deliberations/STEP2_Question-113-1_Type-MC-NJ.docx
- S2 Data Raw data files containing unprocessed question inputs and LLM outputs including transcripts of deliberations/STEP2_Question-115-1_Type-MC-NJ.docx
- S2 Data Raw data files containing unprocessed question inputs and LLM outputs including transcripts of deliberations/STEP2_Question-116-1_Type-MC-NJ.docx
- S2 Data Raw data files containing unprocessed question inputs and LLM outputs including transcripts of deliberations/STEP2_Question-117-1_Type-MC-NJ.docx
- S2 Data Raw data files containing unprocessed question inputs and LLM outputs including transcripts of deliberations/STEP2_Question-118-1_Type-MC-NJ.docx
- S2 Data Raw data files containing unprocessed question inputs and LLM outputs including transcripts of deliberations/STEP2_Question-119-1_Type-MC-NJ.docx
- S2 Data Raw data files containing unprocessed question inputs and LLM outputs including transcripts of deliberations/STEP2_Question-12-1_Type-MC-NJ.docx
- S2 Data Raw data files containing unprocessed question inputs and LLM outputs including transcripts of deliberations/STEP2_Question-120-1_Type-MC-NJ.docx
- S2 Data Raw data files containing unprocessed question inputs and LLM outputs including transcripts of deliberations/STEP2_Question-13-1_Type-MC-NJ.docx
- S2 Data Raw data files containing unprocessed question inputs and LLM outputs including transcripts of deliberations/STEP2_Question-14-1_Type-MC-NJ.docx
- S2 Data Raw data files containing unprocessed question inputs and LLM outputs including transcripts of deliberations/STEP2_Question-15-1_Type-MC-NJ.docx
- S2 Data Raw data files containing unprocessed question inputs and LLM outputs including transcripts of deliberations/STEP2_Question-16-1_Type-MC-NJ.docx
- S2 Data Raw data files containing unprocessed question inputs and LLM outputs including transcripts of deliberations/STEP2_Question-17-1_Type-MC-NJ.docx
- S2 Data Raw data files containing unprocessed question inputs and LLM outputs including transcripts of deliberations/STEP2_Question-18-1_Type-MC-NJ.docx
- S2 Data Raw data files containing unprocessed question inputs and LLM outputs including transcripts of deliberations/STEP2_Question-19-1_Type-MC-NJ.docx
- S2 Data Raw data files containing unprocessed question inputs and LLM outputs including transcripts of deliberations/STEP2_Question-2-1_Type-MC-NJ.docx
- S2 Data Raw data files containing unprocessed question inputs and LLM outputs including transcripts of deliberations/STEP2_Question-20-1_Type-MC-NJ.docx
- S2 Data Raw data files containing unprocessed question inputs and LLM outputs including transcripts of deliberations/STEP2_Question-21-1_Type-MC-NJ.docx
- S2 Data Raw data files containing unprocessed question inputs and LLM outputs including transcripts of deliberations/STEP2_Question-22-1_Type-MC-NJ.docx
- S2 Data Raw data files containing unprocessed question inputs and LLM outputs including transcripts of deliberations/STEP2_Question-23-1_Type-MC-NJ.docx
- S2 Data Raw data files containing unprocessed question inputs and LLM outputs including transcripts of deliberations/STEP2_Question-24-1_Type-MC-NJ.docx
- S2 Data Raw data files containing unprocessed question inputs and LLM outputs including transcripts of deliberations/STEP2_Question-27-1_Type-MC-NJ.docx
- S2 Data Raw data files containing unprocessed question inputs and LLM outputs including transcripts of deliberations/STEP2_Question-28-1_Type-MC-NJ.docx
- S2 Data Raw data files containing unprocessed question inputs and LLM outputs including transcripts of deliberations/STEP2_Question-29-1_Type-MC-NJ.docx
- S2 Data Raw data files containing unprocessed question inputs and LLM outputs including transcripts of deliberations/STEP2_Question-3-1_Type-MC-NJ.docx
- S2 Data Raw data files containing unprocessed question inputs and LLM outputs including transcripts of deliberations/STEP2_Question-30-1_Type-MC-NJ.docx
- S2 Data Raw data files containing unprocessed question inputs and LLM outputs including transcripts of deliberations/STEP2_Question-31-1_Type-MC-NJ.docx
- S2 Data Raw data files containing unprocessed question inputs and LLM outputs including transcripts of deliberations/STEP2_Question-32-1_Type-MC-NJ.docx
- S2 Data Raw data files containing unprocessed question inputs and LLM outputs including transcripts of deliberations/STEP2_Question-34-1_Type-MC-NJ.docx
- S2 Data Raw data files containing unprocessed question inputs and LLM outputs including transcripts of deliberations/STEP2_Question-35-1_Type-MC-NJ.docx
- S2 Data Raw data files containing unprocessed question inputs and LLM outputs including transcripts of deliberations/STEP2_Question-36-1_Type-MC-NJ.docx
- S2 Data Raw data files containing unprocessed question inputs and LLM outputs including transcripts of deliberations/STEP2_Question-37-1_Type-MC-NJ.docx
- S2 Data Raw data files containing unprocessed question inputs and LLM outputs including transcripts of deliberations/STEP2_Question-38-1_Type-MC-NJ.docx
- S2 Data Raw data files containing unprocessed question inputs and LLM outputs including transcripts of deliberations/STEP2_Question-39-1_Type-MC-NJ.docx
- S2 Data Raw data files containing unprocessed question inputs and LLM outputs including transcripts of deliberations/STEP2_Question-4-1_Type-MC-NJ.docx
- S2 Data Raw data files containing unprocessed question inputs and LLM outputs including transcripts of deliberations/STEP2_Question-40-1_Type-MC-NJ.docx
- S2 Data Raw data files containing unprocessed question inputs and LLM outputs including transcripts of deliberations/STEP2_Question-41-1_Type-MC-NJ.docx
- S2 Data Raw data files containing unprocessed question inputs and LLM outputs including transcripts of deliberations/STEP2_Question-42-1_Type-MC-NJ.docx
- S2 Data Raw data files containing unprocessed question inputs and LLM outputs including transcripts of deliberations/STEP2_Question-43-1_Type-MC-NJ.docx
- S2 Data Raw data files containing unprocessed question inputs and LLM outputs including transcripts of deliberations/STEP2_Question-44-1_Type-MC-NJ.docx
- S2 Data Raw data files containing unprocessed question inputs and LLM outputs including transcripts of deliberations/STEP2_Question-45-1_Type-MC-NJ.docx
- S2 Data Raw data files containing unprocessed question inputs and LLM outputs including transcripts of deliberations/STEP2_Question-46-1_Type-MC-NJ.docx
- S2 Data Raw data files containing unprocessed question inputs and LLM outputs including transcripts of deliberations/STEP2_Question-47-1_Type-MC-NJ.docx
- S2 Data Raw data files containing unprocessed question inputs and LLM outputs including transcripts of deliberations/STEP2_Question-48-1_Type-MC-NJ.docx
- S2 Data Raw data files containing unprocessed question inputs and LLM outputs including transcripts of deliberations/STEP2_Question-49-1_Type-MC-NJ.docx
- S2 Data Raw data files containing unprocessed question inputs and LLM outputs including transcripts of deliberations/STEP2_Question-5-1_Type-MC-NJ.docx
- S2 Data Raw data files containing unprocessed question inputs and LLM outputs including transcripts of deliberations/STEP2_Question-50-1_Type-MC-NJ.docx
- S2 Data Raw data files containing unprocessed question inputs and LLM outputs including transcripts of deliberations/STEP2_Question-51-1_Type-MC-NJ.docx
- S2 Data Raw data files containing unprocessed question inputs and LLM outputs including transcripts of deliberations/STEP2_Question-52-1_Type-MC-NJ.docx
- S2 Data Raw data files containing unprocessed question inputs and LLM outputs including transcripts of deliberations/STEP2_Question-55-1_Type-MC-NJ.docx
- S2 Data Raw data files containing unprocessed question inputs and LLM outputs including transcripts of deliberations/STEP2_Question-56-1_Type-MC-NJ.docx
- S2 Data Raw data files containing unprocessed question inputs and LLM outputs including transcripts of deliberations/STEP2_Question-57-1_Type-MC-NJ.docx
- S2 Data Raw data files containing unprocessed question inputs and LLM outputs including transcripts of deliberations/STEP2_Question-58-1_Type-MC-NJ.docx
- S2 Data Raw data files containing unprocessed question inputs and LLM outputs including transcripts of deliberations/STEP2_Question-59-1_Type-MC-NJ.docx
- S2 Data Raw data files containing unprocessed question inputs and LLM outputs including transcripts of deliberations/STEP2_Question-6-1_Type-MC-NJ.docx
- S2 Data Raw data files containing unprocessed question inputs and LLM outputs including transcripts of deliberations/STEP2_Question-61-1_Type-MC-NJ.docx
- S2 Data Raw data files containing unprocessed question inputs and LLM outputs including transcripts of deliberations/STEP2_Question-62-1_Type-MC-NJ.docx
- S2 Data Raw data files containing unprocessed question inputs and LLM outputs including transcripts of deliberations/STEP2_Question-63-1_Type-MC-NJ.docx
- S2 Data Raw data files containing unprocessed question inputs and LLM outputs including transcripts of deliberations/STEP2_Question-64-1_Type-MC-NJ.docx
- S2 Data Raw data files containing unprocessed question inputs and LLM outputs including transcripts of deliberations/STEP2_Question-65-1_Type-MC-NJ.docx
- S2 Data Raw data files containing unprocessed question inputs and LLM outputs including transcripts of deliberations/STEP2_Question-66-1_Type-MC-NJ.docx
- S2 Data Raw data files containing unprocessed question inputs and LLM outputs including transcripts of deliberations/STEP2_Question-67-1_Type-MC-NJ.docx
- S2 Data Raw data files containing unprocessed question inputs and LLM outputs including transcripts of deliberations/STEP2_Question-68-1_Type-MC-NJ.docx
- S2 Data Raw data files containing unprocessed question inputs and LLM outputs including transcripts of deliberations/STEP2_Question-69-1_Type-MC-NJ.docx
- S2 Data Raw data files containing unprocessed question inputs and LLM outputs including transcripts of deliberations/STEP2_Question-7-1_Type-MC-NJ.docx
- S2 Data Raw data files containing unprocessed question inputs and LLM outputs including transcripts of deliberations/STEP2_Question-70-1_Type-MC-NJ.docx
- S2 Data Raw data files containing unprocessed question inputs and LLM outputs including transcripts of deliberations/STEP2_Question-71-1_Type-MC-NJ.docx
- S2 Data Raw data files containing unprocessed question inputs and LLM outputs including transcripts of deliberations/STEP2_Question-72-1_Type-MC-NJ.docx
- S2 Data Raw data files containing unprocessed question inputs and LLM outputs including transcripts of deliberations/STEP2_Question-73-1_Type-MC-NJ.docx
- S2 Data Raw data files containing unprocessed question inputs and LLM outputs including transcripts of deliberations/STEP2_Question-74-1_Type-MC-NJ.docx
- S2 Data Raw data files containing unprocessed question inputs and LLM outputs including transcripts of deliberations/STEP2_Question-75-1_Type-MC-NJ.docx
- S2 Data Raw data files containing unprocessed question inputs and LLM outputs including transcripts of deliberations/STEP2_Question-77-1_Type-MC-NJ.docx
- S2 Data Raw data files containing unprocessed question inputs and LLM outputs including transcripts of deliberations/STEP2_Question-78-1_Type-MC-NJ.docx
- S2 Data Raw data files containing unprocessed question inputs and LLM outputs including transcripts of deliberations/STEP2_Question-79-1_Type-MC-NJ.docx
- S2 Data Raw data files containing unprocessed question inputs and LLM outputs including transcripts of deliberations/STEP2_Question-8-1_Type-MC-NJ.docx
- S2 Data Raw data files containing unprocessed question inputs and LLM outputs including transcripts of deliberations/STEP2_Question-81-1_Type-MC-NJ.docx
- S2 Data Raw data files containing unprocessed question inputs and LLM outputs including transcripts of deliberations/STEP2_Question-82-1_Type-MC-NJ.docx
- S2 Data Raw data files containing unprocessed question inputs and LLM outputs including transcripts of deliberations/STEP2_Question-83-1_Type-MC-NJ.docx
- S2 Data Raw data files containing unprocessed question inputs and LLM outputs including transcripts of deliberations/STEP2_Question-84-1_Type-MC-NJ.docx
- S2 Data Raw data files containing unprocessed question inputs and LLM outputs including transcripts of deliberations/STEP2_Question-85-1_Type-MC-NJ.docx
- S2 Data Raw data files containing unprocessed question inputs and LLM outputs including transcripts of deliberations/STEP2_Question-86-1_Type-MC-NJ.docx
- S2 Data Raw data files containing unprocessed question inputs and LLM outputs including transcripts of deliberations/STEP2_Question-88-1_Type-MC-NJ.docx
- S2 Data Raw data files containing unprocessed question inputs and LLM outputs including transcripts of deliberations/STEP2_Question-89-1_Type-MC-NJ.docx
- S2 Data Raw data files containing unprocessed question inputs and LLM outputs including transcripts of deliberations/STEP2_Question-9-1_Type-MC-NJ.docx
- S2 Data Raw data files containing unprocessed question inputs and LLM outputs including transcripts of deliberations/STEP2_Question-90-1_Type-MC-NJ.docx
- S2 Data Raw data files containing unprocessed question inputs and LLM outputs including transcripts of deliberations/STEP2_Question-91-1_Type-MC-NJ.docx
- S2 Data Raw data files containing unprocessed question inputs and LLM outputs including transcripts of deliberations/STEP2_Question-92-1_Type-MC-NJ.docx
- S2 Data Raw data files containing unprocessed question inputs and LLM outputs including transcripts of deliberations/STEP2_Question-93-1_Type-MC-NJ.docx
- S2 Data Raw data files containing unprocessed question inputs and LLM outputs including transcripts of deliberations/STEP2_Question-94-1_Type-MC-NJ.docx
- S2 Data Raw data files containing unprocessed question inputs and LLM outputs including transcripts of deliberations/STEP2_Question-95-1_Type-MC-NJ.docx
- S2 Data Raw data files containing unprocessed question inputs and LLM outputs including transcripts of deliberations/STEP2_Question-96-1_Type-MC-NJ.docx
- S2 Data Raw data files containing unprocessed question inputs and LLM outputs including transcripts of deliberations/STEP2_Question-97-1_Type-MC-NJ.docx
- S2 Data Raw data files containing unprocessed question inputs and LLM outputs including transcripts of deliberations/STEP2_Question-98-1_Type-MC-NJ.docx
- S2 Data Raw data files containing unprocessed question inputs and LLM outputs including transcripts of deliberations/STEP2_Question-99-1_Type-MC-NJ.docx
- S2 Data Raw data files containing unprocessed question inputs and LLM outputs including transcripts of deliberations/STEP3_Question-1-1_Type-MC-NJ.docx
- S2 Data Raw data files containing unprocessed question inputs and LLM outputs including transcripts of deliberations/STEP3_Question-10-1_Type-MC-NJ.docx
- S2 Data Raw data files containing unprocessed question inputs and LLM outputs including transcripts of deliberations/STEP3_Question-100-1_Type-MC-NJ.docx
- S2 Data Raw data files containing unprocessed question inputs and LLM outputs including transcripts of deliberations/STEP3_Question-101-1_Type-MC-NJ.docx
- S2 Data Raw data files containing unprocessed question inputs and LLM outputs including transcripts of deliberations/STEP3_Question-103-1_Type-MC-NJ.docx
- S2 Data Raw data files containing unprocessed question inputs and LLM outputs including transcripts of deliberations/STEP3_Question-104-1_Type-MC-NJ.docx
- S2 Data Raw data files containing unprocessed question inputs and LLM outputs including transcripts of deliberations/STEP3_Question-105-1_Type-MC-NJ.docx
- S2 Data Raw data files containing unprocessed question inputs and LLM outputs including transcripts of deliberations/STEP3_Question-106-1_Type-MC-NJ.docx
- S2 Data Raw data files containing unprocessed question inputs and LLM outputs including transcripts of deliberations/STEP3_Question-107-1_Type-MC-NJ.docx
- S2 Data Raw data files containing unprocessed question inputs and LLM outputs including transcripts of deliberations/STEP3_Question-108-1_Type-MC-NJ.docx
- S2 Data Raw data files containing unprocessed question inputs and LLM outputs including transcripts of deliberations/STEP3_Question-109-1_Type-MC-NJ.docx
- S2 Data Raw data files containing unprocessed question inputs and LLM outputs including transcripts of deliberations/STEP3_Question-11-1_Type-MC-NJ.docx
- S2 Data Raw data files containing unprocessed question inputs and LLM outputs including transcripts of deliberations/STEP3_Question-110-1_Type-MC-NJ.docx
- S2 Data Raw data files containing unprocessed question inputs and LLM outputs including transcripts of deliberations/STEP3_Question-111-1_Type-MC-NJ.docx
- S2 Data Raw data files containing unprocessed question inputs and LLM outputs including transcripts of deliberations/STEP3_Question-112-1_Type-MC-NJ.docx
- S2 Data Raw data files containing unprocessed question inputs and LLM outputs including transcripts of deliberations/STEP3_Question-114-1_Type-MC-NJ.docx
- S2 Data Raw data files containing unprocessed question inputs and LLM outputs including transcripts of deliberations/STEP3_Question-115-1_Type-MC-NJ.docx
- S2 Data Raw data files containing unprocessed question inputs and LLM outputs including transcripts of deliberations/STEP3_Question-116-1_Type-MC-NJ.docx
- S2 Data Raw data files containing unprocessed question inputs and LLM outputs including transcripts of deliberations/STEP3_Question-117-1_Type-MC-NJ.docx
- S2 Data Raw data files containing unprocessed question inputs and LLM outputs including transcripts of deliberations/STEP3_Question-119-1_Type-MC-NJ.docx
- S2 Data Raw data files containing unprocessed question inputs and LLM outputs including transcripts of deliberations/STEP3_Question-120-1_Type-MC-NJ.docx
- S2 Data Raw data files containing unprocessed question inputs and LLM outputs including transcripts of deliberations/STEP3_Question-121-1_Type-MC-NJ.docx
- S2 Data Raw data files containing unprocessed question inputs and LLM outputs including transcripts of deliberations/STEP3_Question-122-1_Type-MC-NJ.docx
- S2 Data Raw data files containing unprocessed question inputs and LLM outputs including transcripts of deliberations/STEP3_Question-123-1_Type-MC-NJ.docx
- S2 Data Raw data files containing unprocessed question inputs and LLM outputs including transcripts of deliberations/STEP3_Question-124-1_Type-MC-NJ.docx
- S2 Data Raw data files containing unprocessed question inputs and LLM outputs including transcripts of deliberations/STEP3_Question-125-1_Type-MC-NJ.docx
- S2 Data Raw data files containing unprocessed question inputs and LLM outputs including transcripts of deliberations/STEP3_Question-126-1_Type-MC-NJ.docx
- S2 Data Raw data files containing unprocessed question inputs and LLM outputs including transcripts of deliberations/STEP3_Question-127-1_Type-MC-NJ.docx
- S2 Data Raw data files containing unprocessed question inputs and LLM outputs including transcripts of deliberations/STEP3_Question-128-1_Type-MC-NJ.docx
- S2 Data Raw data files containing unprocessed question inputs and LLM outputs including transcripts of deliberations/STEP3_Question-129-1_Type-MC-NJ.docx
- S2 Data Raw data files containing unprocessed question inputs and LLM outputs including transcripts of deliberations/STEP3_Question-131-1_Type-MC-NJ.docx
- S2 Data Raw data files containing unprocessed question inputs and LLM outputs including transcripts of deliberations/STEP3_Question-132-1_Type-MC-NJ.docx
- S2 Data Raw data files containing unprocessed question inputs and LLM outputs including transcripts of deliberations/STEP3_Question-133-1_Type-MC-NJ.docx
- S2 Data Raw data files containing unprocessed question inputs and LLM outputs including transcripts of deliberations/STEP3_Question-134-1_Type-MC-NJ.docx
- S2 Data Raw data files containing unprocessed question inputs and LLM outputs including transcripts of deliberations/STEP3_Question-135-1_Type-MC-NJ.docx
- S2 Data Raw data files containing unprocessed question inputs and LLM outputs including transcripts of deliberations/STEP3_Question-136-1_Type-MC-NJ.docx
- S2 Data Raw data files containing unprocessed question inputs and LLM outputs including transcripts of deliberations/STEP3_Question-137-1_Type-MC-NJ.docx
- S2 Data Raw data files containing unprocessed question inputs and LLM outputs including transcripts of deliberations/STEP3_Question-15-1_Type-MC-NJ.docx
- S2 Data Raw data files containing unprocessed question inputs and LLM outputs including transcripts of deliberations/STEP3_Question-16-1_Type-MC-NJ.docx
- S2 Data Raw data files containing unprocessed question inputs and LLM outputs including transcripts of deliberations/STEP3_Question-17-1_Type-MC-NJ.docx
- S2 Data Raw data files containing unprocessed question inputs and LLM outputs including transcripts of deliberations/STEP3_Question-18-1_Type-MC-NJ.docx
- S2 Data Raw data files containing unprocessed question inputs and LLM outputs including transcripts of deliberations/STEP3_Question-19-1_Type-MC-NJ.docx
- S2 Data Raw data files containing unprocessed question inputs and LLM outputs including transcripts of deliberations/STEP3_Question-2-1_Type-MC-NJ.docx
- S2 Data Raw data files containing unprocessed question inputs and LLM outputs including transcripts of deliberations/STEP3_Question-20-1_Type-MC-NJ.docx
- S2 Data Raw data files containing unprocessed question inputs and LLM outputs including transcripts of deliberations/STEP3_Question-22-1_Type-MC-NJ.docx
- S2 Data Raw data files containing unprocessed question inputs and LLM outputs including transcripts of deliberations/STEP3_Question-23-1_Type-MC-NJ.docx
- S2 Data Raw data files containing unprocessed question inputs and LLM outputs including transcripts of deliberations/STEP3_Question-24-1_Type-MC-NJ.docx
- S2 Data Raw data files containing unprocessed question inputs and LLM outputs including transcripts of deliberations/STEP3_Question-25-1_Type-MC-NJ.docx
- S2 Data Raw data files containing unprocessed question inputs and LLM outputs including transcripts of deliberations/STEP3_Question-26-1_Type-MC-NJ.docx
- S2 Data Raw data files containing unprocessed question inputs and LLM outputs including transcripts of deliberations/STEP3_Question-27-1_Type-MC-NJ.docx
- S2 Data Raw data files containing unprocessed question inputs and LLM outputs including transcripts of deliberations/STEP3_Question-28-1_Type-MC-NJ.docx
- S2 Data Raw data files containing unprocessed question inputs and LLM outputs including transcripts of deliberations/STEP3_Question-29-1_Type-MC-NJ.docx
- S2 Data Raw data files containing unprocessed question inputs and LLM outputs including transcripts of deliberations/STEP3_Question-3-1_Type-MC-NJ.docx
- S2 Data Raw data files containing unprocessed question inputs and LLM outputs including transcripts of deliberations/STEP3_Question-30-1_Type-MC-NJ.docx
- S2 Data Raw data files containing unprocessed question inputs and LLM outputs including transcripts of deliberations/STEP3_Question-31-1_Type-MC-NJ.docx
- S2 Data Raw data files containing unprocessed question inputs and LLM outputs including transcripts of deliberations/STEP3_Question-32-1_Type-MC-NJ.docx
- S2 Data Raw data files containing unprocessed question inputs and LLM outputs including transcripts of deliberations/STEP3_Question-33-1_Type-MC-NJ.docx
- S2 Data Raw data files containing unprocessed question inputs and LLM outputs including transcripts of deliberations/STEP3_Question-35-1_Type-MC-NJ.docx
- S2 Data Raw data files containing unprocessed question inputs and LLM outputs including transcripts of deliberations/STEP3_Question-36-1_Type-MC-NJ.docx
- S2 Data Raw data files containing unprocessed question inputs and LLM outputs including transcripts of deliberations/STEP3_Question-37-1_Type-MC-NJ.docx
- S2 Data Raw data files containing unprocessed question inputs and LLM outputs including transcripts of deliberations/STEP3_Question-38-1_Type-MC-NJ.docx
- S2 Data Raw data files containing unprocessed question inputs and LLM outputs including transcripts of deliberations/STEP3_Question-39-1_Type-MC-NJ.docx
- S2 Data Raw data files containing unprocessed question inputs and LLM outputs including transcripts of deliberations/STEP3_Question-4-1_Type-MC-NJ.docx
- S2 Data Raw data files containing unprocessed question inputs and LLM outputs including transcripts of deliberations/STEP3_Question-40-1_Type-MC-NJ.docx
- S2 Data Raw data files containing unprocessed question inputs and LLM outputs including transcripts of deliberations/STEP3_Question-42-1_Type-MC-NJ.docx
- S2 Data Raw data files containing unprocessed question inputs and LLM outputs including transcripts of deliberations/STEP3_Question-43-1_Type-MC-NJ.docx
- S2 Data Raw data files containing unprocessed question inputs and LLM outputs including transcripts of deliberations/STEP3_Question-44-1_Type-MC-NJ.docx
- S2 Data Raw data files containing unprocessed question inputs and LLM outputs including transcripts of deliberations/STEP3_Question-45-1_Type-MC-NJ.docx
- S2 Data Raw data files containing unprocessed question inputs and LLM outputs including transcripts of deliberations/STEP3_Question-46-1_Type-MC-NJ.docx
- S2 Data Raw data files containing unprocessed question inputs and LLM outputs including transcripts of deliberations/STEP3_Question-47-1_Type-MC-NJ.docx
- S2 Data Raw data files containing unprocessed question inputs and LLM outputs including transcripts of deliberations/STEP3_Question-48-1_Type-MC-NJ.docx
- S2 Data Raw data files containing unprocessed question inputs and LLM outputs including transcripts of deliberations/STEP3_Question-49-1_Type-MC-NJ.docx
- S2 Data Raw data files containing unprocessed question inputs and LLM outputs including transcripts of deliberations/STEP3_Question-50-1_Type-MC-NJ.docx
- S2 Data Raw data files containing unprocessed question inputs and LLM outputs including transcripts of deliberations/STEP3_Question-51-1_Type-MC-NJ.docx
- S2 Data Raw data files containing unprocessed question inputs and LLM outputs including transcripts of deliberations/STEP3_Question-52-1_Type-MC-NJ.docx
- S2 Data Raw data files containing unprocessed question inputs and LLM outputs including transcripts of deliberations/STEP3_Question-53-1_Type-MC-NJ.docx
- S2 Data Raw data files containing unprocessed question inputs and LLM outputs including transcripts of deliberations/STEP3_Question-54-1_Type-MC-NJ.docx
- S2 Data Raw data files containing unprocessed question inputs and LLM outputs including transcripts of deliberations/STEP3_Question-55-1_Type-MC-NJ.docx
- S2 Data Raw data files containing unprocessed question inputs and LLM outputs including transcripts of deliberations/STEP3_Question-56-1_Type-MC-NJ.docx
- S2 Data Raw data files containing unprocessed question inputs and LLM outputs including transcripts of deliberations/STEP3_Question-57-1_Type-MC-NJ.docx
- S2 Data Raw data files containing unprocessed question inputs and LLM outputs including transcripts of deliberations/STEP3_Question-58-1_Type-MC-NJ.docx
- S2 Data Raw data files containing unprocessed question inputs and LLM outputs including transcripts of deliberations/STEP3_Question-59-1_Type-MC-NJ.docx
- S2 Data Raw data files containing unprocessed question inputs and LLM outputs including transcripts of deliberations/STEP3_Question-6-1_Type-MC-NJ.docx
- S2 Data Raw data files containing unprocessed question inputs and LLM outputs including transcripts of deliberations/STEP3_Question-60-1_Type-MC-NJ.docx
- S2 Data Raw data files containing unprocessed question inputs and LLM outputs including transcripts of deliberations/STEP3_Question-61-1_Type-MC-NJ.docx
- S2 Data Raw data files containing unprocessed question inputs and LLM outputs including transcripts of deliberations/STEP3_Question-62-1_Type-MC-NJ.docx
- S2 Data Raw data files containing unprocessed question inputs and LLM outputs including transcripts of deliberations/STEP3_Question-64-1_Type-MC-NJ.docx
- S2 Data Raw data files containing unprocessed question inputs and LLM outputs including transcripts of deliberations/STEP3_Question-65-1_Type-MC-NJ.docx
- S2 Data Raw data files containing unprocessed question inputs and LLM outputs including transcripts of deliberations/STEP3_Question-66-1_Type-MC-NJ.docx
- S2 Data Raw data files containing unprocessed question inputs and LLM outputs including transcripts of deliberations/STEP3_Question-68-1_Type-MC-NJ.docx
- S2 Data Raw data files containing unprocessed question inputs and LLM outputs including transcripts of deliberations/STEP3_Question-69-1_Type-MC-NJ.docx
- S2 Data Raw data files containing unprocessed question inputs and LLM outputs including transcripts of deliberations/STEP3_Question-7-1_Type-MC-NJ.docx
- S2 Data Raw data files containing unprocessed question inputs and LLM outputs including transcripts of deliberations/STEP3_Question-70-1_Type-MC-NJ.docx
- S2 Data Raw data files containing unprocessed question inputs and LLM outputs including transcripts of deliberations/STEP3_Question-71-1_Type-MC-NJ.docx
- S2 Data Raw data files containing unprocessed question inputs and LLM outputs including transcripts of deliberations/STEP3_Question-72-1_Type-MC-NJ.docx
- S2 Data Raw data files containing unprocessed question inputs and LLM outputs including transcripts of deliberations/STEP3_Question-73-1_Type-MC-NJ.docx
[truncated: 26 more entries]
